# Supplementary material for: Comprehensive meta-analysis of surgical procedure for congenital diaphragmatic hernia: thoracoscopic versus open repair
Source: Pediatr Surg Int. 2024 Jul 9;40(1):182. doi: 10.1007/s00383-024-05760-7 (PMC11233350; doi:10.1007/s00383-024-05760-7)
Supplement: Supplementary file 5 [file 383_2024_5760_MOESM5_ESM.xlsx]

## Sheet: Sheet1
	Cho et al.	Gourlay et al.	McHoney et al.	Gander et al.	Bishay et al.	Nam et al.	Inoue et al.	Okazaki et al.	Costerus et al.	He et al.	Criss et al.	Zani et al.	Olivos et al.	Bawasir et al.
﻿A clearly stated aim	1	1	2	1	2	1	1	1	2	1	2	2	2	2
﻿Inclusion of consecutive patients	2	0	2	2	2	2	2	2	2	2	2	1	2	2
﻿Prospective collection of data	0	0	0	0	2	0	0	1	0	0	0	0	0	0
﻿Endpoints appropriate to the aim of the study	0	0	0	0	2	0	0	0	2	0	1	2	0	1
﻿Unbiased assessment of the study endpoint	0	0	0	0	0	0	0	0	0	0	0	0	0	0
﻿Follow-up period appropriate to the aim of the study	1	2	2	1	2	2	2	1	2	1	1	2	0	1
﻿Loss to follow up less than 5%	2	2	2	2	2	2	2	2	2	2	2	2	0	2
﻿Prospective calculation of the study size	0	0	0	0	1	0	0	0	0	0	0	0	0	0
﻿An adequate control group	2	2	2	2	2	2	2	2	2	2	2	2	2	1
﻿Contemporary groups	0	0	0	2	2	2	0	2	2	0	2	2	2	2
﻿Baseline equivalence of groups	1	1	1	0	2	0	1	1	1	1	1	1	0	1
﻿Adequate statistical analyses	2	2	2	2	2	2	2	1	2	2	2	1	2	2
Total	11	10	13	12	21	13	12	13	17	11	15	15	10	14	13
